# Supplementary material for: Magnesium Ion Gated Ion Rejection through Carboxylated Graphene Oxide Nanopore: A Theoretical Study
Source: Molecules. 2024 Feb 12;29(4):827. doi: 10.3390/molecules29040827 (PMC10892045; doi:10.3390/molecules29040827)
Supplement: Supplementary file 1 [file molecules-29-00827-s001.zip]

Archive with 1 entries (1 files):
- molecules-2867393-supplementary.pdf
